# Supplementary material for: Tutorial for variant interrogation in tumor samples
Source: PLoS Comput Biol. 2026 Feb 17;22(2):e1013924. doi: 10.1371/journal.pcbi.1013924 (PMC12912624; doi:10.1371/journal.pcbi.1013924)
Supplement: S1 Data — (ZIP) [file pcbi.1013924.s002.zip]

Archive with 16 entries (13 files):
- Supplementary_TutorialData/
- Supplementary_TutorialData/A_qualityfiltering_VCF.py
- Supplementary_TutorialData/01_VCF/
- Supplementary_TutorialData/01_VCF/control_1.vcf
- Supplementary_TutorialData/01_VCF/sample_1.vcf
- Supplementary_TutorialData/01_VCF/sample_2.vcf
- Supplementary_TutorialData/01_VCF/sample_3.vcf
- Supplementary_TutorialData/02_annotated_variants_VCF/
- Supplementary_TutorialData/02_annotated_variants_VCF/control_1_VEP.vcf
- Supplementary_TutorialData/02_annotated_variants_VCF/sample_1_VEP.vcf
- Supplementary_TutorialData/02_annotated_variants_VCF/sample_2_VEP.vcf
- Supplementary_TutorialData/02_annotated_variants_VCF/sample_3_VEP.vcf
- Supplementary_TutorialData/B_VEP_VCF_to_CSV_conversion.py
- Supplementary_TutorialData/C_parsingCOSMIC.py
- Supplementary_TutorialData/D_functionalprioritization_CSV.py
- Supplementary_TutorialData/README.txt
