# Supplementary material for: Tutorial for variant interrogation in tumor samples
Source: PLoS Comput Biol. 2026 Feb 17;22(2):e1013924. doi: 10.1371/journal.pcbi.1013924 (PMC12912624; doi:10.1371/journal.pcbi.1013924)
Supplement: S1 Data — (ZIP) [file pcbi.1013924.s002.zip › Supplementary_TutorialData/A_qualityfiltering_VCF.py]

"""
Script: A_qualityfiltering_VCF.py

Description:
This script performs quality filtering on VEP-annotated VCF files using basic depth and variant allele frequency (VAF) thresholds.
It reads VCF files from the '02_annotated_VCF' directory and writes filtered VCFs to the '03_quality_variants_VCF' directory.

Filtering criteria:
- Only variants with a FILTER status of "PASS" or None are retained.
- Minimum total read depth (DP) of 50.
- Minimum alternate allele depth (AD[1]) of 5.
- For high coverage variants (DP ≥ 500), VAF must be ≥ 2%.
- For moderate coverage variants (50 ≤ DP < 500), VAF must be ≥ 5%.

Dependencies:
- cyvcf2
- A valid input VCF file with FORMAT fields: DP and AD

Note:
Make sure to install `cyvcf2` (`pip install cyvcf2`) before running this script.
"""

import os
from cyvcf2 import VCF

base_dir = os.getcwd() # get current working directory (where you run the script)

# define input and output directories relative to current working directory
input_dir = os.path.join(base_dir, '02_annotated_variants_VCF')
output_dir = os.path.join(base_dir, '03_quality_variants_VCF')

# Create output directory if it doesn't exist
os.makedirs(output_dir, exist_ok=True)

def filter_vcf(input_vcf, output_vcf):
    vcf_reader = VCF(input_vcf)
    filtered_records = []

    for record in vcf_reader:
        if record.FILTER not in (None, "PASS"):
            continue

        try:
            dp = record.format('DP')[0][0]
            ad = record.format('AD')[0]
            if len(ad) < 2:
                continue
            alt_dp = ad[1]
        except (KeyError, IndexError, TypeError):
            continue

        if dp < 50 or alt_dp < 5:
            continue

        vaf = alt_dp / dp if dp else 0

        if dp >= 500 and vaf < 0.02:
            continue
        elif 50 <= dp < 500 and vaf < 0.05:
            continue

        filtered_records.append(record)

    with open(output_vcf, 'w') as f:
        f.write(str(vcf_reader.raw_header))
        for rec in filtered_records:
            f.write(str(rec))

def main():
    for filename in os.listdir(input_dir):
        if not filename.endswith('.vcf') or filename.startswith('.'):
            continue

        input_path = os.path.join(input_dir, filename)
        output_filename = filename.replace('.vcf', '_quality.vcf')
        output_path = os.path.join(output_dir, output_filename)

        print(f"Quality filtering {filename}...")
        filter_vcf(input_path, output_path)

if __name__ == "__main__":
    main()
