# Supplementary material for: Tutorial for variant interrogation in tumor samples
Source: PLoS Comput Biol. 2026 Feb 17;22(2):e1013924. doi: 10.1371/journal.pcbi.1013924 (PMC12912624; doi:10.1371/journal.pcbi.1013924)
Supplement: S1 Data — (ZIP) [file pcbi.1013924.s002.zip › Supplementary_TutorialData/B_VEP_VCF_to_CSV_conversion.py]

"""
Script Name: B_VCF_to_CSV_conversion.py

Description:
-------------
This script converts VEP-annotated VCF files into CSV format using the bcftools +split-vep plugin.
It extracts variant-level and annotation-level information, creates a unique 'variant_id' for each entry,
and optionally filters to retain only the canonical transcript annotations (CANONICAL=YES) where available.

Input:
-------
- VCF or VCF.GZ files from the directory: '03_quality_variants_VCF'
  These should be VEP-annotated with the CSQ field indicating annotation formatting.

Output:
--------
- CSV files written to: '04_quality_variants_CSV'
  Each row represents a transcript-level annotation for a variant.

Dependencies:
--------------
- bcftools (must include +split-vep plugin)
- Python 3.x packages: pandas

Usage:
-------
Ensure the input and output folders exist and contain the appropriate files.
Then run:
    python B_VCF_to_CSV_conversion.py

Note:
-----
If a variant has multiple transcript annotations, only those with CANONICAL=YES are retained
(if such annotations exist). If not, all are kept.
"""
import os
import subprocess
from glob import glob
import pandas as pd
import vcf  # pyvcf module required: pip install PyVCF

base_dir = os.getcwd()

input_dir = os.path.join(base_dir, '03_quality_variants_VCF')
output_dir = os.path.join(base_dir, '04_quality_variants_CSV')

os.makedirs(output_dir, exist_ok=True)

vcf_files = glob(os.path.join(input_dir, "*.vcf")) + glob(os.path.join(input_dir, "*.vcf.gz"))

for vcf_path in vcf_files:
    base = os.path.basename(vcf_path)
    base_noext = base.split(".")[0]
    out_csv = os.path.join(output_dir, f"{base_noext}.csv")

    print(f"Processing... {base} -> {os.path.basename(out_csv)}")

    cmd = [
        "bcftools", "+split-vep", vcf_path,
        "-HH",
        "-f", "%CHROM,%POS,%REF,%ALT,%CSQ\n",
        "-d",
        "-A", ","
    ]

    result = subprocess.run(cmd, capture_output=True, text=True, check=True)

    vaf_dict = {}  # <<< added: store VAFs by variant ID

    # Step 1: Parse VCF using pyvcf to get VAFs
    vcf_reader = vcf.Reader(filename=vcf_path)
    for record in vcf_reader:
        variant_id = f"{record.CHROM}_{record.POS}_{record.REF}_{record.ALT[0]}"
        try:
            # Option 1: If AF (Allele Frequency) exists directly
            if 'AF' in record.INFO:
                vaf = record.INFO['AF'][0] if isinstance(record.INFO['AF'], list) else record.INFO['AF']
            else:
                # Option 2: Compute VAF from FORMAT fields (AD/DP)
                sample = record.samples[0]
                ad = sample['AD']
                dp = sample['DP']
                if isinstance(ad, list) and len(ad) > 1 and dp:
                    vaf = ad[1] / dp
                else:
                    vaf = None
        except Exception:
            vaf = None

        vaf_dict[variant_id] = vaf

    # Step 2: Save initial CSV
    with open(out_csv, "w") as f_out:
        lines = result.stdout.strip().split("\n")
        for i, line in enumerate(lines):
            if not line.strip():
                continue

            if i == 0 and line.startswith("#"):
                line = line.lstrip("#")
                f_out.write(f"variant_id,{line},VAF\n")  # <<< added VAF column
                continue

            fields = line.split(",", 4)
            if len(fields) < 5:
                continue
            chrom, pos, ref, alt, csq = fields
            variant_id = f"{chrom}_{pos}_{ref}_{alt}"
            vaf = vaf_dict.get(variant_id, "")
            f_out.write(f"{variant_id},{line},{vaf}\n")  # <<< write VAF value

    # Post-processing: Keep MANE_Select transcript if exists
    df = pd.read_csv(out_csv)

    if 'MANE' not in df.columns:
        print(f"Warning: 'MANE' column not found in {base}. Skipping filter step.")
        continue

    def filter_group(group):
        if group["MANE"].astype(str).str.contains("MANE_Select", na=False).any():
            return group[group["MANE"].astype(str).str.contains("MANE_Select", na=False)]
        else:
            return group

    filtered_df = df.groupby("variant_id", group_keys=False).apply(filter_group, include_groups=False)
    filtered_df.to_csv(out_csv, index=False)
