# Supplementary material for: Tutorial for variant interrogation in tumor samples
Source: PLoS Comput Biol. 2026 Feb 17;22(2):e1013924. doi: 10.1371/journal.pcbi.1013924 (PMC12912624; doi:10.1371/journal.pcbi.1013924)
Supplement: S1 Data — (ZIP) [file pcbi.1013924.s002.zip › Supplementary_TutorialData/C_parsingCOSMIC.py]

"""
Script: C_parsingCOSMIC.py

Description:
This script processes the COSMIC Genome Screens VCF file and extracts variant entries with a minimum sample count.
It produces a CSV file with:
    - COSMIC ID
    - Variant ID (chrom-pos-ref-alt)
    - Sample count (SAMPLE_COUNT from INFO field)

Requirements:
- Before running this script, download and extract the file:
    Cosmic_GenomeScreensMutant_v99_GRCh38.vcf (or updated version, e.g., v102)
- Place the extracted `.vcf` file in the same working directory as this script.

Output:
- A CSV file named `Cosmic_mincount1.csv` in the working directory
- Each row contains: [COSMIC ID, variant ID, sample count]
- Only variants with a `SAMPLE_COUNT ≥ 1` are included (modify threshold as needed)

Note:
- Processing may take several minutes depending on file size.
- The script will print progress every 5000 lines processed for a total of 39592375 lines.
- Run time on a 2024 Macbook Pro is approximately 2 minutes.
-

""" 
import os
import csv

base_dir = os.getcwd() # get current working directory (where you run the script)

input_file_path = os.path.join(base_dir, 'Cosmic_GenomeScreensMutant_v99_GRCh38.vcf')
output_file_path = os.path.join(base_dir, 'Cosmic_mincount1.csv')

# Open input and output files
with open(input_file_path, "r") as input_file, open(output_file_path, "w", newline="") as output_file:
    writer = csv.writer(output_file)
    writer.writerow(["cosmic_id", "variant_id", "sample_count"])

    print("Processing input file...")
    line_num = 0

    for line in input_file:
        line_num += 1

        # Skip header lines
        if line.startswith("#"):
            continue

        # Split the line into fields
        fields = line.strip().split("\t")
        chrom = fields[0]
        pos = fields[1]
        ID = fields[2]
        ref = fields[3]
        alt = fields[4]
        INFO = fields[7]

        # Construct variant_id
        variant_id = f"{chrom}-{pos}-{ref}-{alt}"

        # Extract SAMPLE_COUNT from the INFO field
        sample_count = None
        for field in INFO.split(";"):
            if field.startswith("SAMPLE_COUNT="):
                sample_count = int(field.split("=")[1])
                break

        # Write to CSV if sample count is ≥ 5
        if sample_count is not None and sample_count >= 1: #modify this line to change minimum count for inclusion
            writer.writerow([ID, variant_id, sample_count])  #modify this line to change output fields

        if line_num % 5000 == 0:
            print(f"Processed {line_num} lines...") #print statement to confirm processing

    print(f"Processed {line_num} lines total.")

print("CSV file generated successfully.")
