# Supplementary material for: Tutorial for variant interrogation in tumor samples
Source: PLoS Comput Biol. 2026 Feb 17;22(2):e1013924. doi: 10.1371/journal.pcbi.1013924 (PMC12912624; doi:10.1371/journal.pcbi.1013924)
Supplement: S1 Data — (ZIP) [file pcbi.1013924.s002.zip › Supplementary_TutorialData/D_functionalprioritization_CSV.py]

"""
 Script: Variant Classification and Binning Script

Description:
This script processes a CSV file of variant annotations and classifies each
variant into one of four bins based on clinical significance, number of occurences in
COSMIC, and SpliceAI predictions (Fig 3). The output will be four CSV files, one for each variant bin.
All binning and prioritization is completed by this script except for Franklin classification which can manually referenced from <REF>.

Inputs:
1. input_file (str): Path to the main annotated variant CSV (e.g., VEP output).
2. cosmic_file (str): Path to the COSMIC recurrence reference CSV, containing:
   - 'cosmic_id': COSMIC identifiers (e.g., COSV...).
   - 'sample_count': Number of samples with the given variant.
3. SpliceAI columns assumed to be in the main file:
   - 'SpliceAI_pred_DS_AG', 'SpliceAI_pred_DS_AL', 'SpliceAI_pred_DS_DG',
     'SpliceAI_pred_DS_DL'

Binning Criteria (in order of precedence):
Bin 1:
  - Variants labeled as "Pathogenic" in ClinVar.
  - OR Variants with any COSMIC ID that appears in ≥10 samples.

Bin 2:
  - "Likely_pathogenic" in ClinVar.
  - OR COSMIC ID in 5–9 samples.
  - OR any SpliceAI delta score ≥ 0.5.

Bin 3:
  - "Uncertain_significance" or
    "Conflicting_interpretations_of_pathogenicity" in ClinVar.
  - OR COSMIC ID in 1–4 samples.
  - OR any SpliceAI delta score between 0 and <0.5.

Bin 4:
  - "Benign", "Likely_benign" in ClinVar.
  - OR if no other binning criteria are met.

Outputs:
Creates a folder named '05_binned_variants' and writes four CSV files:
  - <input_basename>_bin1.csv
  - <input_basename>_bin2.csv
  - <input_basename>_bin3.csv
  - <input_basename>_bin4.csv

Each file contains variants meeting the corresponding bin's criteria.
"""

import pandas as pd
import os
from glob import glob

# ---- USER INPUT ----
base_dir = os.getcwd() # get current working directory (where you run the script)
input_dir = os.path.join(base_dir, '04_quality_variants_CSV')
cosmic_file = "./Cosmic_mincount1.csv"
cosmic_id_col = "cosmic_id"
cosmic_sample_count_col = "sample_count"
# ---------------------

# Load cosmic reference
cosmic_df = pd.read_csv(cosmic_file)
cosmic_sample_count_dict = dict(zip(cosmic_df[cosmic_id_col].astype(str), cosmic_df[cosmic_sample_count_col]))

# Define SpliceAI columns
spliceai_cols = ['SpliceAI_pred_DS_AG', 'SpliceAI_pred_DS_AL', 'SpliceAI_pred_DS_DG', 'SpliceAI_pred_DS_DL']

# Helper functions
def max_cosmic_sample_count(existing_variation):
    if pd.isna(existing_variation):
        return 0
    ids = [v.strip() for v in str(existing_variation).split("&")]
    counts = [cosmic_sample_count_dict.get(vid, 0) for vid in ids]
    return max(counts) if counts else 0

def cosmic_sample_count_in_range(existing_variation, min_count, max_count):
    if pd.isna(existing_variation):
        return False
    ids = [v.strip() for v in str(existing_variation).split("&")]
    return any(min_count <= cosmic_sample_count_dict.get(vid, 0) < max_count for vid in ids)

def spliceai_any_gte(row, threshold):
    return any(row[col] >= threshold for col in spliceai_cols if pd.notna(row[col]))

def spliceai_any_between(row, low, high):
    return any(low < row[col] < high for col in spliceai_cols if pd.notna(row[col]))

# Initialize shared bins
bin1, bin2, bin3, bin4 = [], [], [], []

# Iterate over all CSV files
for file_path in glob(os.path.join(input_dir, "*.csv")):
    sample_name = os.path.splitext(os.path.basename(file_path))[0]
    df = pd.read_csv(file_path)

    for col in spliceai_cols:
        df[col] = pd.to_numeric(df[col], errors='coerce')

    for idx, row in df.iterrows():
        clinvar = str(row.get('clinvar_clnsig', '')).strip()
        existing_var = row.get('Existing_variation', '')

        # Add sample name to the row
        row = row.copy()
        row['present_in_samples'] = sample_name

        if "Pathogenic" in clinvar or max_cosmic_sample_count(existing_var) >= 10:
            bin1.append(row)
        elif ("Likely_pathogenic" in clinvar or
              cosmic_sample_count_in_range(existing_var, 5, 10) or
              spliceai_any_gte(row, 0.5)):
            bin2.append(row)
        elif ("Uncertain_significance" in clinvar or
              "Conflicting_interpretations_of_pathogenicity" in clinvar or
              cosmic_sample_count_in_range(existing_var, 1, 5) or
              spliceai_any_between(row, 0, 0.5)):
            bin3.append(row)
        else:
            bin4.append(row)

# Convert to DataFrames
bin1_df = pd.DataFrame(bin1)
bin2_df = pd.DataFrame(bin2)
bin3_df = pd.DataFrame(bin3)
bin4_df = pd.DataFrame(bin4)

# Output
output_dir = "05_binned_variants_combined"
os.makedirs(output_dir, exist_ok=True)

bin1_df.to_csv(os.path.join(output_dir, "bin1.csv"), index=False)
bin2_df.to_csv(os.path.join(output_dir, "bin2.csv"), index=False)
bin3_df.to_csv(os.path.join(output_dir, "bin3.csv"), index=False)
bin4_df.to_csv(os.path.join(output_dir, "bin4.csv"), index=False)

print(f"Total variants saved:")
print(f"Bin 1: {len(bin1_df)}")
print(f"Bin 2: {len(bin2_df)}")
print(f"Bin 3: {len(bin3_df)}")
print(f"Bin 4: {len(bin4_df)}")

# ---- Post-processing: reclassification of variants by type ----

# Paths
bin2_path = os.path.join(output_dir, "bin2.csv")
bin3_path = os.path.join(output_dir, "bin3.csv")
bin4_path = os.path.join(output_dir, "bin4.csv")

# Load bins
bin2_df = pd.read_csv(bin2_path)
bin3_df = pd.read_csv(bin3_path)
bin4_df = pd.read_csv(bin4_path)

# Prepare function to define upvote mask
def define_upvote_mask(df):
    # Ensure correct types
    df["CADD_raw"] = pd.to_numeric(df.get("CADD_raw"), errors="coerce")
    df["REVEL"] = pd.to_numeric(df.get("REVEL"), errors="coerce")
    df["phastCons470way_mammalian_rankscore"] = pd.to_numeric(df.get("phastCons470way_mammalian_rankscore"), errors="coerce")
    df["Consequence"] = df.get("Consequence", "").fillna("").astype(str)

    # Logic 1: missense_variant
    missense = (
        df["Consequence"].str.contains("missense_variant", case=False, na=False) &
        (
            (df["CADD_raw"] > 15) |
            (df["REVEL"] >= 0.5)
        )
    )

    # Logic 2: synonymous_variant
    synonymous = (
        df["Consequence"].str.fullmatch("synonymous_variant", case=False, na=False) &
        (df["phastCons470way_mammalian_rankscore"] > 0.9)
    )

    # Logic 3: intron/non-coding variants
    intron_or_nc = (
        df["Consequence"].str.contains("intron_variant|non_coding_transcript_exon_variant", case=False, na=False) &
        (
            (df["CADD_raw"] > 15) |
            (df["phastCons470way_mammalian_rankscore"] > 0.9)
        )
    )

    return missense | synonymous | intron_or_nc

# ---- First: Upvote from Bin 3 → Bin 2 ----
upvote_mask_3to2 = define_upvote_mask(bin3_df)
to_upvote_3to2 = bin3_df[upvote_mask_3to2]
bin3_df = bin3_df[~upvote_mask_3to2]
bin2_df = pd.concat([bin2_df, to_upvote_3to2], ignore_index=True)

# Save Bin 2 and Bin 3
bin2_df.to_csv(bin2_path, index=False)
bin3_df.to_csv(bin3_path, index=False)

print(f"Upvoted {len(to_upvote_3to2)} variants from Bin 3 to Bin 2.")

# ---- Then: Upvote from Bin 4 → Bin 3 ----
upvote_mask_4to3 = define_upvote_mask(bin4_df)
to_upvote_4to3 = bin4_df[upvote_mask_4to3]
bin4_df = bin4_df[~upvote_mask_4to3]
bin3_df = pd.concat([bin3_df, to_upvote_4to3], ignore_index=True)

# Save Bin 3 and Bin 4
bin3_df.to_csv(bin3_path, index=False)
bin4_df.to_csv(bin4_path, index=False)

print(f"Upvoted {len(to_upvote_4to3)} variants from Bin 4 to Bin 3.")
