# Supplementary material for: Tutorial for variant interrogation in tumor samples
Source: PLoS Comput Biol. 2026 Feb 17;22(2):e1013924. doi: 10.1371/journal.pcbi.1013924 (PMC12912624; doi:10.1371/journal.pcbi.1013924)
Supplement: S1 Data — (ZIP) [file pcbi.1013924.s002.zip › Supplementary_TutorialData/README.txt]

##README 10 Tips##

DESCRIPTION:
This README file and example dataset accompany the manuscript "Ten quick tips for variant interrogation in tumor samples".
This example dataset includes three synthetic samples (generated from Illumina TSO500 data), and one commercial control sample (1).
The synthetic samples and the control sample files have been manipulated for demonstration purposes.
Specifically, the total variants have been subset and for some variants the read depth, VAF, pathogenicity predictions, and pathogenicity scores have been changed.

For each sample and control, a raw VCF file and a VEP-annotated VCF file are provided. These files are organized into two directories, as described below.

10_tips_variant_interrogation_in_tumour_samples
-- 01_VCF: Contains original VCF files for each sample.
-- 02_annoated_VCF: Contains VEP annotated VCFs that were generated by uploading the VCF.zip files to Ensembl VEP's web browser and output as a VCF file.

Along with the example data, Python scripts for quality filtering the VEP annotated VCFs (A_qualityfiltering_VCF.py), converting the quality-filtered VCFs to CSV files (B_VCF_to_CSV_conversion.py), parsing COSMIC identifiers (C_parsing_COSMIC.py) and prioritization of variants (D_funcionalprioritization_CSV) have been provided.

Please note, that in order to run D_functionalprioritization_CSV.py successfully, readers must first access data from COSMIC by creating an account as described on their webpage (https://cancer.sanger.ac.uk/cosmic/login). Once registered, the file "Cosmic_GenomeScreensMutant_Vcf_v102_GRCh38.tar" can be downloaded and processed using C_parsing_COSMIC.py to extract COSMIC identifiers for variants reported ≥1 time in COSMIC.

To help guide the reader through the tips for variant interrogation described in the manuscript, we have included answers to the guiding questions from each box. These answers are intended allow the reader to verify identification of the correct variant(s), allow them to experiment with the described parameters, and validate their interpretation process.

SCRIPT DESCRIPTIONS:
BOX1: ANSWERS
1. The current file format of the sequencing data is a VCF.
2. Yes. The data is currently aligned to GRCh38. From the VCF metadata (header fields) we can see the files were lifted over from GRCh37 to GRCh38 using CrossMap (version 0.7.2).
3. Yes. The Illumina local app uses Illumina variant callers Pisces to call small variants and Psara to identify variants at intron/exon boundaries and remove variants that do not overlap with regions of interest.
4. Yes. Off target variants have been removed. No other filtering has occurred.
5. Yes. Variant annotations have been acquired using VEP and can be parsed from the INFO column using the format provided in the VCF metadata (##INFO=<ID=CSQ).

BOX2: ANSWERS
1. Yes, population frequency information has been provided by gnomAD.
2. Yes, pathogenicity predictors from Ensembl's VEP (2) include SpliceAI, CADD, REVEL, and COSMIC IDs.
3. Yes, clinical information is provided by ClinVar and ClnSig.
4. Yes, they are required. The number of COSMIC entries for variants with an associated COSMIC ID needs to be obtained.

BOX3: ANSWERS
1. The minimum acceptable read depth is 50.
2. The limit of detection for this sequencing is VAF 5%
3. Variants with <50 total reads, or <5 ALT reads will be removed entirely.
4. Dynamic filtering for total depth and VAF will be applied. Variants with a total depth ≥50 and <500 will have a 5% VAF cutoff, variants with a total depth of ≥500 will have a 2% VAF cutoff.


BOX4: ANSWERS
1. After quality filtering there are 99 variants in the control, 5 variants in sample_1, 4 variants in sample_2, and 4 variants in sample_3.
2. Classification (i.e. prioritization) is described in the header of script D_functionalprioritization_CSV.py and Fig 3 of the manuscript.
3. No variant types are excluded from the prioritization scheme. Every variant will be placed into one of the four bins.


BOX5: ANSWERS
1. There are two variants in Bin 1 of sample_1: 
Gene	Genomic Location (GRCh38)	Transcript (MANE)	DNA(c.)	Protein(p.)	Variant type	dbSNP	COSMIC IDs	CLinical significant	VAF
KRAS	chr12:25245351	NM_004985.5	c.34G>C	p.Gly12Arg	Missense variant	rs121913530	COSV55497461, COSV55497469, COSV55497582, COSV56157736	Likely pathogenic/pathogenic	4.16%
TP53	chr17:7673537	NM_000546.6	c.991C>T	p.Gln331Ter	Stop-gained & splice region variant	rs1597359130	COSV52664188	Pathogenic	90.14%

2a. Yes, the expected variants are present in the control sample (1).
2b. While the VAFs are slightly different than the expected frequencies described by the product sheet (1), they were all within a 5-10% variation, therefore we are confident the sequencing run was accurate.


References:
(1) Horizon Discovery [Internet]. [cited 2025 May 25]. MimixTM Structural Multiplex (gDNA) Reference Standard. Available from: https://horizondiscovery.com/en/reference-standards/products/structural-multiplex-reference-standard-gdna
(2) McLaren W, Gil L, Hunt SE, Riat HS, Ritchie GRS, Thormann A, et al. The Ensembl Variant Effect Predictor. Genome Biology. 2016 Jun 6;17(1):122. 
